# Supplementary material for: Laser-Powered Homogeneous Pyrolysis (LPHP) of Lignin Dispersed into Gas Phase
Source: Molecules. 2025 May 19;30(10):2215. doi: 10.3390/molecules30102215 (PMC12113869; doi:10.3390/molecules30102215)
Supplement: Supplementary file 1 [file molecules-30-02215-s001.zip]

Archive with 1 entries (1 files):
- molecules-3595281-supplementary.pdf
